# Supplementary material for: Cellulase Promotes Mycobacterial Biofilm Dispersal in Response to a Decrease in the Bacterial Metabolite Gamma-Aminobutyric Acid
Source: Int J Mol Sci. 2024 Jan 15;25(2):1051. doi: 10.3390/ijms25021051 (PMC10816823; doi:10.3390/ijms25021051)
Supplement: Supplementary file 1 [file ijms-25-01051-s001.zip › Supplementary Table S1.xlsx]

## Sheet: Sheet1
name	ID	mz	rt	ppm	formula	KEGG	MSBF_D3_Mean	MSBF_D3_Median	MSBF_D3_RSD	MSBF_D5_Mean	MSBF_D5_Median	MSBF_D5_RSD	MSBF_D7_Mean	MSBF_D7_Median	MSBF_D7_RSD	P.value	-log10(p)	FDR	VIP	posneg
gamma-Aminobutyric acid	M104T85	104.07	84.9	0.730274	C4H9NO2	C00334	2.13772e+08	1.62323e+08	57.94	1.72503e+08	1.71019e+08	15.62	9.96352e+07	9.41972e+07	21.55	0.00900478	2.05	0.0317063	1.28057	pos
Deoxyribose	M117T333	117.055	333.1	1.31239	C5H10O4	C01801	4.38326e+06	4.45421e+06	7.18	1.41727e+07	1.41387e+07	4.36	1.97138e+07	1.96138e+07	6.24	0.00193045	2.71	0.0229044	1.73083	pos
Aminomalonic acid	M119T132	119.016	131.9	2.54536	C3H5NO4	C00872	7.21154e+06	7.28089e+06	4.4	1.04365e+07	1.05685e+07	2.67	1.31324e+07	1.32444e+07	2.1	0.00193045	2.71	0.0229044	1.80168	pos
2-Methylserine	M119T174	119.049	174.3	2.32284	C4H9NO3	C02115	6.74789e+07	7.94166e+07	42.47	6.40062e+07	7.7687e+07	49.87	1.33651e+08	1.33668e+08	4.98	0.00900478	2.05	0.0317063	1.01826	pos
2-Hydroxybenzaldehyde	M123T194	123.043	193.8	7.11945	C7H6O2	C06202	1.16451e+07	7.24873e+06	88.89	4.07043e+07	4.06558e+07	2.42	4.50559e+07	5.12849e+07	38.84	0.00814786	2.09	0.0317063	1.31045	pos
Taurine	M126T68_2	125.985	67.9	11.154	C2H7NO3S	C00245	3.24543e+08	3.40222e+08	7.34	2.61447e+08	2.58422e+08	5.08	2.27982e+08	2.34445e+08	7.58	0.00193045	2.71	0.0229044	1.6677	pos
5-Hydroxymethyl-2-furancarboxaldehyde	M127T756	127.039	756	0.0841534	C6H6O3	C11101	7.04052e+06	6.64984e+06	20.02	1.08314e+07	1.17471e+07	53.86	1.58282e+07	1.5122e+07	27.89	0.0391639	1.41	0.0955615	1.15755	pos
1,1-Dimethylbiguanide	M129T72	129.102	71.6	6.30352e-05	C4H11N5	C07151	9.08047e+06	9.32893e+06	9.58	8.93517e+06	9.24461e+06	15.79	1.24121e+07	1.20031e+07	17.63	0.0262523	1.58	0.0702687	1.14631	pos
Mesaconate	M130T68_2	130.017	68	0.000563327	C5H6O4	C01732	9.75418e+06	9396809	6.88	1.68434e+07	1.6718e+07	3.51	2.96502e+07	2.9126e+07	3.59	0.00193045	2.71	0.0229044	1.82476	pos
cis-4-Hydroxy-L-proline	M131T62	130.966	61.7	2.22729	C5H9NO3	C01015	2.4289e+07	2.6233e+07	22.56	4.32382e+07	4.29351e+07	3.74	5.12779e+07	5.00155e+07	3.95	0.00193045	2.71	0.0229044	1.62395	pos
(R)-Pantolactone	M132T789	131.533	789	1.51941	C6H10O3	C01012	1.43435e+08	1.37791e+08	7.86	9.87669e+07	9.89401e+07	4.64	4.53727e+07	4.34649e+07	12.26	0.00193045	2.71	0.0229044	1.76946	pos
2-Phenylacetamide	M136T174	136.076	174.3	0.0741646	C8H9NO	C02505	2.98581e+08	2.94388e+08	5.83	3.64361e+08	4.26488e+08	38.62	5.87728e+08	5.80261e+08	4.23	0.00524752	2.28	0.0290517	1.18368	pos
Hypoxanthine	M137T141	137.046	140.8	1.28424	C5H4N4O	C00262	1.02768e+08	1.0087e+08	4.89	1.51999e+08	1.53487e+08	2.39	1.9364e+08	1.95254e+08	2.64	0.00193045	2.71	0.0229044	1.80213	pos
3-Hydroxymethylglutaric acid	M145T838	144.982	838.5	1.85738	C6H10O5	C03761	1.02189e+08	1.03112e+08	9.15	1.43294e+08	1.4936e+08	17.64	1.929e+08	2.10579e+08	23.55	0.00975476	2.01	0.0331187	1.46196	pos
3-Methyladenine	M149T448	149.023	448.4	1.43234	C6H7N5	C00913	5.34393e+06	6.07725e+06	26.25	1.10896e+07	1.11713e+07	12.25	1.0097e+07	9.95471e+06	12	0.00680566	2.17	0.0317063	1.31414	pos
Phenylephrine	M150T521	150.091	521.1	27.5432	C9H13NO2	C07441	5.0242e+06	4.84831e+06	6.31	9.46112e+06	9.44398e+06	3.24	1.30464e+07	1.26317e+07	9.47	0.00193045	2.71	0.0229044	1.7763	pos
Vanillic acid	M151T684	151.034	683.5	7.05802	C8H8O4	C06672	3.38308e+06	3.30228e+06	9.88	4.1184e+06	4.08042e+06	4.93	4.31756e+06	4.22579e+06	9.21	0.0113334	1.95	0.0375227	1.4381	pos
Guanine	M152T147	152.056	146.7	1.15746	C5H5N5O	C00242	1.78597e+07	1.75546e+07	7.13	3.04006e+07	3.06253e+07	2.93	3.76024e+07	3.77846e+07	7.81	0.00193045	2.71	0.0229044	1.74697	pos
Gentisic acid	M155T682	154.99	682.4	1.0305	C7H6O4	C00628	6.30572e+06	6.56336e+06	9.03	8.56109e+06	8.58537e+06	2.25	1.00141e+07	9.6208e+06	8.18	0.00193045	2.71	0.0229044	1.70718	pos
Pimelic acid	M160T32	159.969	31.6	2.07209	C7H12O4	C02656	2.62754e+07	2.26147e+07	23.03	2.60518e+07	2.48881e+07	10.37	8.0114e+07	7.76099e+07	30.35	0.00814786	2.09	0.0317063	1.49198	pos
3,4-Dihydroxyphenylpropanoate	M165T174	165.055	174.3	25.6521	C9H10O4	C10447	7.99429e+08	7.7284e+08	30.96	1.86094e+09	1.86693e+09	7.44	1.81087e+09	1.6244e+09	22.72	0.00680566	2.17	0.0317063	1.39747	pos
Quinolinic acid	M167T527	167.015	526.7	12.649	C7H5NO4	C03722	3.10179e+07	3.17238e+07	8.09	3.733e+07	3.80061e+07	3.96	4.10347e+07	4.17624e+07	7.03	0.00447164	2.35	0.0282462	1.61065	pos
Desaminotyrosine	M167T68_1	167.012	67.8	5.63486	C9H10O3	C01744	3.17778e+07	3.12079e+07	7.2	7.4297e+07	6.28907e+07	30.14	6.89748e+07	7.03019e+07	8.35	0.00918669	2.04	0.0317063	1.41047	pos
Uric acid	M169T132	169.036	132.4	0.44961	C5H4N4O3	C00366	1.86677e+07	1.84302e+07	6.71	2.4358e+07	2.44992e+07	4.89	2.79721e+07	2.85962e+07	8.5	0.00305798	2.51	0.0257296	1.69675	pos
Beta-Carboline	M169T450	169.076	450.3	0.141948	C11H8N2	C20157	2.87277e+07	2.838e+07	13.67	3.93137e+07	3.7058e+07	13.11	3.92122e+07	4.04972e+07	23.09	0.0262523	1.58	0.0702687	1.04986	pos
3-Dehydroshikimate	M172T447	171.994	447	3.52553	C7H8O5	C02637	9.71812e+06	7.66135e+06	46.12	2.08722e+07	2.1418e+07	35.59	3.76537e+07	3.9165e+07	12.86	0.00245409	2.61	0.0244249	1.59659	pos
Gabapentin	M172T511	172.133	511.3	0.00453863	C9H17NO2	C07018	1.31347e+07	1.33524e+07	5.93	1.77462e+07	1.83035e+07	5.37	1.95634e+07	2.0095e+07	6.77	0.00447164	2.35	0.0282462	1.6725	pos
N-Formyl-L-methionine	M177T62	176.971	61.8	2.78752	C6H11NO3S	C03145	4.81681e+07	4.95606e+07	17.15	3.92111e+07	4.18782e+07	23.44	3.43872e+07	3.44645e+07	13.09	0.0437178	1.36	0.104995	1.10733	pos
Methyleugenol	M179T787	179.106	786.8	0.338186	C11H14O2	C10454	1.0127e+07	1.22416e+07	70.4	1.87417e+07	2.10315e+07	44.09	2.51806e+07	2.52216e+07	4.12	0.00975476	2.01	0.0331187	1.1452	pos
Pyridostigmine	M181T453	181.097	453.1	0.242323	C9H13N2O2	C07410	9.11487e+06	8.86641e+06	5.68	1.02748e+07	1.02681e+07	5.37	10441844	1.02739e+07	9.86	0.0262523	1.58	0.0702687	1.13386	pos
3-Methoxy-4-hydroxyphenylglycolaldehyde	M183T530	183.068	529.8	14.8799	C9H10O4	C05583	1.1515e+07	1.19283e+07	7.19	1.62917e+07	1.59835e+07	16.2	1.85525e+07	1.85187e+07	19.45	0.00814786	2.09	0.0317063	1.44722	pos
N-Alpha-acetyllysine	M188T389	188.07	389.2	3.3692	C8H16N2O3	C12989	8.01212e+08	8.4285e+08	15.47	1.56445e+09	1.56661e+09	3.76	2.14658e+09	2.22093e+09	9.92	0.00193045	2.71	0.0229044	1.73717	pos
Homocitrulline	M190T130	190.108	130.2	0.0986939	C7H15N3O3	C02427	7.66141e+07	8.19246e+07	19.52	1.47952e+08	1.49202e+08	5.97	1.75571e+08	1.80335e+08	10.39	0.00305798	2.51	0.0257296	1.61578	pos
5,6-Dihydroxy-3-methyl-2-oxo-1,2,5,6-tetrahydroquinoline	M193T158	193.068	158	0.108832	C10H11NO3	C06726	3.50243e+08	3.52461e+08	10.85	2.37316e+08	2.47063e+08	10.48	1.26875e+08	1.31792e+08	34.75	0.00193045	2.71	0.0229044	1.60924	pos
3-Methyl-L-tyrosine	M195T816	195.102	815.7	0.0192185	C10H13NO3	C20800	2.6179e+07	2.54525e+07	8.16	3.42667e+07	3.4805e+07	6.25	3.60359e+07	3.66718e+07	7.03	0.00680566	2.17	0.0317063	1.55305	pos
Vanillylmandelic acid	M198T649	198.185	649.3	1.17289	C9H10O5	C05584	4.26688e+06	3.99433e+06	13.63	4.67672e+06	4.67411e+06	4.46	5.26722e+06	5.26121e+06	6.91	0.0124007	1.91	0.0397261	1.38164	pos
gamma-Glutamyl-beta-aminopropiononitrile	M199T235	199.108	234.8	2.06058	C8H13N3O3	C06114	8.66085e+06	8.65629e+06	6.19	1.11152e+07	1.10655e+07	4.99	1.25105e+07	1.25517e+07	7.9	0.00305798	2.51	0.0257296	1.683	pos
Spermine	M203T158	203.139	157.6	3.07599	C10H26N4	C00750	1.29121e+07	1.32844e+07	14.22	3.6653e+07	3.67463e+07	7.58	3.54589e+07	3.74099e+07	13.22	0.00900478	2.05	0.0317063	1.5089	pos
N5-(L-1-Carboxyethyl)-L-ornithine	M205T237	205.118	237.5	1.83309	C8H16N2O4	C04210	3.50066e+06	3.48339e+06	3.35	3.15847e+07	3.1873e+07	11.17	5.51196e+07	5.46327e+07	5.04	0.00193045	2.71	0.0229044	1.72331	pos
L-Kynurenine	M209T814	209.012	813.7	0.0818817	C10H12N2O3	C00328	3.1187e+06	2.9339e+06	13.56	4.00234e+06	4.14712e+06	6.36	5.11939e+06	5.32938e+06	10.2	0.00193045	2.71	0.0229044	1.67503	pos
Harmine	M213T455	213.102	455.3	0.513405	C13H12N2O	C06538	6.63725e+06	6.23474e+06	15.96	9.06018e+06	9.20234e+06	7.37	1.12581e+07	1.0995e+07	14.99	0.00193045	2.71	0.0229044	1.62259	pos
N6-Acetyl-LL-2,6-diaminoheptanedioate	M215T329	215.102	329.4	17.3595	C9H16N2O5	C04390	1.89652e+07	1.90232e+07	8.41	3.59401e+07	3.54139e+07	2.68	6.19639e+07	6.21709e+07	5.94	0.00193045	2.71	0.0229044	1.81566	pos
Harmaline	M215T418	215.118	417.5	1.74788	C13H14N2O	C06536	5.46099e+06	5.74269e+06	17.24	1.8851e+07	1.88776e+07	4.09	2.98956e+07	3.01618e+07	6.68	0.00193045	2.71	0.0229044	1.74876	pos
Methyl jasmonate	M224T750	223.991	750	12.5461	C13H20O3	C11512	1.00273e+07	9.53134e+06	24.23	1.3714e+07	1.36518e+07	10.03	1.9172e+07	1.94266e+07	12.82	0.00373503	2.43	0.0272934	1.62873	pos
Biotin	M227T589	227.081	589.4	1.91121	C10H16N2O3S	C00120	7.15321e+06	8.28922e+06	36	1.31109e+07	1.31888e+07	1.87	1.52617e+07	1.52276e+07	6.56	0.00193045	2.71	0.0229044	1.35961	pos
Myristic acid	M229T738_1	229.18	738	3.09464	C14H28O2	C06424	7.36754e+06	2.78215e+06	94.49	1.51376e+07	1.81414e+07	69.63	2.32454e+07	2.15827e+07	25.61	0.0239928	1.62	0.0659733	1.19846	pos
beta-Alanyl-L-arginine	M245T400	245.149	399.6	0.81583	C9H19N5O3	C05340	2.73151e+07	2.86064e+07	14.85	1.97097e+07	1.9666e+07	8.4	7.12069e+06	4.76905e+06	72.26	0.00305798	2.51	0.0257296	1.5732	pos
Pyridoxal 5'-phosphate	M248T143	248.031	142.5	2.32228	C8H10NO6P	C00018	7.70795e+06	7.98688e+06	8.09	8.67323e+06	8.50954e+06	11.54	1.22892e+07	1.25802e+07	9.59	0.00447164	2.35	0.0282462	1.62367	pos
Pyridoxamine 5'-phosphate	M248T206	248.076	205.8	1.52432	C8H13N2O5P	C00647	5.83281e+07	5.80694e+07	9.5	4.63854e+07	4.58593e+07	2.55	3.93033e+07	4.00587e+07	8.58	0.00193045	2.71	0.0229044	1.68559	pos
Alprenolol	M250T738	250.178	738.1	10.2127	C15H23NO2	D07156	4.75686e+07	4.74239e+07	2.5	5.92718e+07	5.92817e+07	5.33	6.46851e+07	6.44185e+07	8.51	0.00524752	2.28	0.0290517	1.65099	pos
N2-gamma-Glutamylglutamine	M258T136	258.108	135.6	14.4668	C10H17N3O6	C05283	2.09687e+06	1.68212e+06	36.66	5.44746e+07	5.3882e+07	5.74	1.79792e+08	1.75391e+08	12.21	0.00193045	2.71	0.0229044	1.75344	pos
D-Glucose 1-phosphate	M261T102	261.038	101.9	2.39046	C6H13O9P	C00103	6.13766e+07	6.16683e+07	3.27	5.99835e+07	5.74056e+07	6.84	7.24841e+07	7.53104e+07	6.81	0.0086517	2.06	0.0317063	1.25998	pos
Adenosine	M268T218	268.103	218.4	4.1029	C10H13N5O4	C00212	2.38255e+07	2.496e+07	30.22	4.28016e+07	4.45911e+07	20.06	5.71964e+07	5.9033e+07	13.8	0.00373503	2.43	0.0272934	1.55987	pos
Zidovudine	M268T793	268.099	792.6	19.7688	C10H13N5O4	C07210	1.64524e+06	1.72482e+06	22.2	7.56591e+06	7.60903e+06	43.33	1.24608e+07	1.19469e+07	22.01	0.00373503	2.43	0.0272934	1.63993	pos
Inosine	M269T255	269.087	255.5	3.14204	C10H12N4O5	C00294	9.47291e+06	9.05488e+06	12.35	1.26628e+07	1.24153e+07	8.92	1.5142e+07	1.52481e+07	9.69	0.00305798	2.51	0.0257296	1.65149	pos
Neocembrene	M273T738	273.254	737.7	12.9426	C20H32	C09140	1.0752e+08	1.30344e+08	50.9	2.89743e+08	3.37009e+08	39.78	6.97614e+08	7.87941e+08	39.68	0.00975476	2.01	0.0331187	1.471	pos
Sulfamethazine	M279T782	279.093	781.6	6.53546	C12H14N4O2S	C19530	3.60761e+06	3.51587e+06	7.73	8.5296e+06	8.4767e+06	3.48	1.25808e+07	1.28256e+07	4.05	0.00193045	2.71	0.0229044	1.77964	pos
Brevianamide F	M284T343	284.124	343.3	0.290466	C16H17N3O2	C20563	7.46496e+06	7.55027e+06	5.29	7.52596e+06	7.37451e+06	4.08	6.4109e+06	6.44344e+06	5.46	0.0127784	1.89	0.0406453	1.32119	pos
Aspartame	M295T417	295.129	416.9	0.0100922	C14H18N2O5	C11045	3.6923e+08	3.55636e+08	11.99	1.02865e+09	1.0028e+09	4.03	1.16829e+09	1.1245e+09	9.54	0.00305798	2.51	0.0257296	1.64207	pos
5'-Methylthioadenosine	M298T380	298.095	379.6	5.62236	C11H15N5O3S	C00170	4.13198e+08	3.94621e+08	14.46	6.60816e+08	6.58184e+08	5.37	9.15633e+08	9.28138e+08	15.49	0.00193045	2.71	0.0229044	1.72267	pos
Kyotorphin	M338T173	338.182	172.6	2.29462	C15H23N5O4	C02993	5.63628e+06	5.71307e+06	5.74	1.78688e+07	1.78583e+07	33.46	2.08406e+07	2.28634e+07	30.39	0.00814786	2.09	0.0317063	1.53068	pos
AICAR	M339T113	339.069	112.5	3.76325	C9H15N4O8P	C04677	9.04399e+06	5.58095e+06	89.03	3.08059e+07	3.42095e+07	27.07	4.61504e+07	4.38318e+07	19.47	0.00315111	2.5	0.0262095	1.55987	pos
dGMP	M348T146	348.071	145.5	1.29267	C10H14N5O7P	C00362	8.33522e+07	8.54839e+07	6.28	1.92279e+08	1.26723e+08	58.66	2.61184e+08	2.44119e+08	65.08	0.0086517	2.06	0.0317063	1.17007	pos
IDP	M428T119	428.007	118.9	15.4201	C10H14N4O11P2	C00104	6.28772e+06	5.48523e+06	39.8	7.78439e+06	7.09214e+06	43.53	1.6642e+07	1.24824e+07	52.57	0.024234	1.62	0.066144	1.28253	pos
Melezitose	M487T139_1	487.161	139.5	0.956562	C18H32O16	C08243	2.96555e+08	3.11389e+08	37.78	2.72224e+08	3.21304e+08	42.12	8.45014e+08	8.17247e+08	43.86	0.0131675	1.88	0.0415319	1.17666	pos
Dimethylglycine	M102T78	102.056	78.4	1.21502	C4H9NO2	C01026	1.1877e+08	1.1006e+08	16.13	3.06848e+07	3.25856e+07	23.6	3.76805e+06	2.73651e+06	87.05	0.00193045	2.71	0.0242994	1.70786	neg
L-Leucine	M130T388	130.086	388.4	0.323366	C6H13NO2	C00123	2.82537e+06	2.67261e+06	23.84	3.33174e+06	3.17616e+06	13.77	3.79201e+06	3.69477e+06	12.86	0.0464212	1.33	0.103534	1.1578	neg
D-Ornithine	M131T103	131.083	103.3	0.579787	C5H12N2O2	C00515	1.6601e+07	1.52403e+07	25.48	1.03397e+07	1.0408e+07	5.21	1.0619e+07	9.64893e+06	25.75	0.0365162	1.44	0.0858756	1.1506	neg
Toluate	M135T352	135.045	351.6	2.04376	C8H8O2	C01454	556254	649530	39.05	1.38893e+06	1.35048e+06	9.62	1.93869e+06	1.98223e+06	9.22	0.00193045	2.71	0.0242994	1.53418	neg
o-Toluate	M135T512	135.045	512	2.04376	C8H8O2	C07215	1.04187e+06	1.05376e+06	7.75	1.24602e+06	1.24177e+06	6.51	1.56044e+06	1.5167e+06	5.78	0.00193045	2.71	0.0242994	1.69704	neg
L-2-Hydroxyglutaric acid	M147T426	146.966	426.3	8.91684	C5H8O5	C03196	2.36681e+07	2.31467e+07	8.14	3.10369e+07	3.17294e+07	5.66	3.1706e+07	3.22385e+07	6.57	0.00752142	2.12	0.0303057	1.47103	neg
Xanthine	M151T159	151.026	159.3	0.503224	C5H4N4O2	C00385	1.11749e+07	1.13819e+07	10.5	9.76728e+06	9.80776e+06	4.09	3.63414e+06	3.85816e+06	22.75	0.00373503	2.43	0.0271655	1.58899	neg
D-Arabitol	M151T91	151.061	90.5	0.158876	C5H12O5	C01904	1.79586e+07	1.80285e+07	7.48	2.68176e+07	2.65224e+07	3.26	8.39912e+06	8.67455e+06	13.66	0.00193045	2.71	0.0242994	1.15511	neg
D-(+)-Glucose	M161T555	161.044	555	6.81875	C6H12O6	C00293	1.43286e+07	1.46654e+07	7.97	1.26287e+06	1269397	5.58	370508	376705	3.48	0.00193045	2.71	0.0242994	1.76506	neg
Theobromine	M161T798	161.044	798.5	15.5858	C7H8N4O2	C07480	1.25615e+06	1.33126e+06	13.86	1.29431e+06	1.31575e+06	13.07	5.56634e+06	5.02495e+06	25.11	0.00918669	2.04	0.0303057	1.54127	neg
N-Acetylleucine	M172T345	172.098	344.9	1.02267	C8H15NO3	C02710	5.90283e+06	4.44992e+06	48.3	1.34871e+07	1.29857e+07	24.1	1.1656e+07	9.95056e+06	25.32	0.0139818	1.85	0.0408029	1.12464	neg
Citrulline	M174T88_1	174.089	88.4	1.5854	C6H13N3O3	C00327	9.34598e+07	9.28461e+07	2.75	1.16987e+08	1.16702e+08	3.07	1.19211e+08	1.1997e+08	5.2	0.00814786	2.09	0.0303057	1.54097	neg
D-Erythrose 4-phosphate	M181T541	180.989	541.3	5.58041	C4H9O7P	C00279	1.76727e+07	1.50002e+07	49.77	5.25037e+06	3.37769e+06	76.06	3.17886e+06	1.6441e+06	87.18	0.00814786	2.09	0.0303057	1.45153	neg
Procollagen 5-hydroxy-L-lysine	M198T449	197.808	448.8	0.22463	C7H13N3O3R2	C01211	5.88889e+07	6.55876e+07	17.52	4.7305e+07	4.67663e+07	4.92	2.61636e+07	2.25986e+07	61.63	0.0270518	1.57	0.0673816	1.26996	neg
Pantothenic acid	M218T183	218.104	182.9	1.26545	C9H17NO5	C00864	8.2703e+06	8.37264e+06	4.07	6.09803e+07	5.9254e+07	11.2	7.45556e+07	7.48082e+07	5.61	0.00245409	2.61	0.0244648	1.6186	neg
Dodecanedioic acid	M229T500	229.145	500	1.20448	C12H22O4	C02678	1.18954e+06	1.29266e+06	19.24	1.61804e+06	1.61812e+06	21.65	2.47413e+06	2.20787e+06	20.03	0.00628242	2.2	0.0303057	1.54053	neg
Ribose 1-phosphate	M229T76	229.012	76.1	0.768518	C5H11O8P	C00620	6.99281e+07	7.09227e+07	11.07	4.41477e+07	4.40597e+07	5.67	1.16607e+07	1.15755e+07	2.25	0.00193045	2.71	0.0242994	1.73025	neg
D-Myo-inositol 4-phosphate	M241T78	241.012	77.8	1.61818	C6H13O9P	C03546	4.27398e+07	4.39704e+07	9.96	5.5509e+07	5.43937e+07	6.06	6.71251e+07	6.44696e+07	8.96	0.00193045	2.71	0.0242994	1.66989	neg
Palmitic acid	M255T838	255.072	837.8	0.682444	C16H32O2	C00249	1.90374e+07	2.1541e+07	43.43	1.4722e+07	1.69732e+07	40.46	4.44544e+06	4.31143e+06	11.08	0.00814786	2.09	0.0303057	1.32159	neg
Glyceric acid 1,3-biphosphate	M265T67	264.955	66.9	11.9871	C3H8O10P2	C00236	795126	853633	25.08	1.27811e+06	1.29864e+06	6.64	1.73944e+06	1.68383e+06	26.27	0.00524752	2.28	0.0288274	1.49734	neg
Practolol	M265T839	265.15	838.8	22.7192	C14H22N2O3	C11696	2.94887e+07	3.08992e+07	9.82	3.61955e+07	3.49705e+07	9.29	3.90857e+07	3.84134e+07	10.47	0.00603608	2.22	0.0298609	1.41561	neg
2'-Deoxyguanosine	M267T121	267.096	121.2	2.62078	C10H13N5O4	C00330	7.60225e+06	7.33093e+06	16.25	1.19098e+07	1.07478e+07	21.07	1.30613e+07	1.186e+07	30	0.00918669	2.04	0.0303057	1.22614	neg
Dehydroepiandrosterone	M269T821	269.212	820.8	2.62296	C19H28O2	C01227	1.45726e+07	1.56461e+07	18.5	8.32091e+06	7.71309e+06	14.7	2.5642e+06	2.24957e+06	31.55	0.00193045	2.71	0.0242994	1.69294	neg
6-Phosphogluconic acid	M275T68	275.016	68.5	3.72342	C6H13O10P	C00345	5.68924e+07	5.59053e+07	22.04	4.36001e+07	5.12074e+07	46.7	1.69453e+07	1.2251e+07	70.55	0.0208584	1.68	0.0553326	1.34236	neg
Bovinic acid	M279T802	279.232	802.4	3.30908	C18H32O2	C04056	6.41314e+06	6.16057e+06	32	9.12329e+06	9.22052e+06	7.19	1.28664e+07	1.35522e+07	14.8	0.00305798	2.51	0.0259338	1.53275	neg
Xanthosine	M283T121	283.069	121.1	3.09466	C10H12N4O6	C01762	4.95031e+06	4.90532e+06	9.27	8.44498e+06	8.37496e+06	2.54	9.48446e+06	9.42951e+06	11.75	0.00524752	2.28	0.0288274	1.6203	neg
Sedoheptulose 7-phosphate	M289T75	289.032	75	2.5049	C7H15O10P	C05382	2.90694e+08	2.94418e+08	6.77	4.81751e+08	4.44675e+08	13.49	5.53858e+08	5.43719e+08	12.81	0.00603608	2.22	0.0298609	1.61408	neg
13(S)-HPOT	M291T796	291.2	796	13.3585	C18H30O4	C04785	2.08091e+07	1.97679e+07	19.45	3.62372e+07	3.44449e+07	9.92	5.4921e+07	5.96409e+07	18.57	0.00193045	2.71	0.0242994	1.68108	neg
Nonadecanoic acid	M297T837	297.245	837.5	5.62128	C19H38O2	C16535	2.80649e+07	2.89587e+07	13.2	9.24817e+06	9.3763e+06	18.34	818742	849510	33.05	0.00193045	2.71	0.0242994	1.74543	neg
Pseudouridine 5'-phosphate	M305T128	305.017	127.6	0.360635	C9H13N2O9P	C01168	1.07759e+06	1.13584e+06	26.27	2.83298e+06	2.48619e+06	25.17	3.53109e+06	3.51039e+06	8.39	0.00524752	2.28	0.0288274	1.58896	neg
Ribose 1,5-bisphosphate	M309T819	309.174	818.9	1.72492	C5H12O11P2	C01151	1.78772e+06	1.94295e+06	22.09	2.64919e+06	2.60074e+06	7.18	2.79438e+06	2.9014e+06	11.12	0.00680566	2.17	0.0303057	1.35158	neg
Arachidic acid	M311T839_1	311.169	839.4	2.58382	C20H40O2	C06425	5.0844e+06	4.49304e+06	30.89	9.2105e+06	9.15924e+06	14.12	1.21688e+07	1.22364e+07	13.15	0.00396599	2.4	0.0281431	1.57506	neg
Chloramphenicol	M321T599	321.004	599.2	2.87847	C11H12Cl2N2O5	C00918	851252	854866	21.17	1.79479e+06	1.84777e+06	14.18	2.01798e+06	2.01911e+06	10.03	0.00603608	2.22	0.0298609	1.56427	neg
Nicotinamide ribotide	M333T600	333.049	600	0.789405	C11H15N2O8P	C00455	5.18153e+06	5.33335e+06	6.02	7.5592e+06	7.71186e+06	6.98	9.4642e+06	8.99302e+06	11.56	0.00193045	2.71	0.0242994	1.71362	neg
D-Fructose 2,6-bisphosphate	M339T78	338.987	77.6	3.90573	C6H14O12P2	C00665	1.25868e+07	1.15835e+07	17.16	3.13074e+07	3.19169e+07	12.84	4.12054e+07	3.99036e+07	8.34	0.00193045	2.71	0.0242994	1.68035	neg
Alpha-Lactose	M341T107	341.108	107.5	1.53617	C12H22O11	C00243	2.46052e+07	2.42735e+07	16.26	2.75214e+07	2.75328e+07	5.96	3.51646e+07	3.44623e+07	16.33	0.0184997	1.73	0.0500016	1.38149	neg
GMP	M362T97	362.05	96.7	3.31446	C10H14N5O8P	C00144	1.30103e+08	9.39038e+07	45.09	2.38534e+08	2.29823e+08	9.11	3.72723e+08	3.74459e+08	10.38	0.00193045	2.71	0.0242994	1.59653	neg
Deoxycorticosterone acetate	M371T803	371.066	803.1	0.0338183	C23H32O4	C14554	4.31345e+06	4.71377e+06	19.5	3.65822e+06	3.57938e+06	12.68	380198	273904	76.33	0.00680566	2.17	0.0303057	1.49832	neg
25-Hydroxycholesterol	M401T539_1	401.086	538.8	2.58928	C27H46O2	C15519	1.18097e+07	1.20117e+07	5.68	1.52658e+07	1.61564e+07	13.33	1.90754e+07	2.06451e+07	20.65	0.0124007	1.91	0.0377784	1.41535	neg
CDP	M402T72	402.009	71.8	4.58245	C9H15N3O11P2	C00112	2.9629e+07	2.98852e+07	14.07	4.36059e+07	4.5276e+07	7.25	3.99858e+07	3.99493e+07	14.92	0.00680566	2.17	0.0303057	1.09501	neg
dADP	M410T144	410.026	143.6	4.20462	C10H15N5O9P2	C00206	1.48496e+07	1.50964e+07	30.58	6.62798e+06	6.56499e+06	12.27	193496	226087	45.6	0.00193045	2.71	0.0242994	1.64511	neg
Phosphonoformyl-CMP	M430T142	430.016	142.2	23.8974	C10H15N3O12P2	C17945	4.84817e+06	2.1885e+06	104.87	8.09241e+06	6.70944e+06	43.58	2.70961e+07	3.17832e+07	43.02	0.00680566	2.17	0.0303057	1.37561	neg
